# Supplementary material for: Seed size, endosperm and germination variation in sexual and apomictic Boechera
Source: Front Plant Sci. 2022 Nov 18;13:991531. doi: 10.3389/fpls.2022.991531 (PMC9716183; doi:10.3389/fpls.2022.991531)
Supplement: SUPPLEMENTARY TABLE 1 — Information about Boechera accessions used in the study. [file Table_1.xlsx]

## Sheet: Sheet1
Accession	ploidy level (2-diploid, 3-triploid)	Reproductive mode	Species name	flow cytometry (this study)	growth experiment (this study)	block in growth experiment	greenhouse harvest date	Population code	Population name	Latitude	Longitude	dominant endosperm ploidy	FCSS	cpDNA_Haplotype_trnL-IGS	cpDNA haplotype (trnL intron and trnL-trnF intergenic spacer)	cpDNA lineage	cp DNA sequence source	Schranz et al. 2005 ES ID
ES503	2	sex	stricta				2016-12-10	SAD 4 (Ad9G)	Gold Creek	38.567	-106.6	3C	Aliu et al. 2010	ah	ah	2	this study	ES1
ES512	2	sex	stricta				2016-09-08	SAD 12 (Ad29T)	Taylor River	38.767	-106.836	3C	Aliu et al. 2010	dg	dg	2	Schranz et al. 2005	ES6
ES514	2	apo	divaricarpa	1	1	2	2016-05-27	MT-15	Vipond Park	45.683	-112.898	6C	Aliu et al. 2010	bs	bs	3	this study	ES08
ES517	2	apo	divaricarpa	1	1	1	2016-06-07	MT-15	Vipond Park	45.683	-112.898	6C	Aliu et al. 2010	bs	bs	3	Schranz et al. 2005	ES9
ES524	2	apo	divaricarpa	1	1	1	2016-07-16	MT-12	Mule Ranch	45.683	-112.898	6C	Aliu et al. 2010	ah	ah	2	this study	ES11
ES526	2	sex	stricta				2016-12-08	CA-24	Golden Trout Wilderness	36.449	-118.229	3C	Aliu et al. 2010	ag	ag	2	this study	ES13
ES552	2	sex	stricta				2016-06-09	ID-14	Twin Saddle	44.713	-114.703	3C	Aliu et al. 2010	ah	ah	2	Schranz et al. 2005	ES20
ES555	2	sex	stricta				2016-08-05	MT-49	Sagebrush Meadow	44.426	-112.894	3C	Aliu et al. 2010	as	as	2	Schranz et al. 2005	ES21
ES558	2	sex	stricta				2016-07-06	CO-28	Buffalo Pass	40.528	-106.744	3C	Aliu et al. 2010	bh	bh	2	Schranz et al. 2005	ES23
ES582	3	apo	stricta				2016-08-16	CA-21	Toiyabe west	38.308	-119.590	9C	Aliu et al. 2010	ah	ah	2	Schranz et al. 2005	ES30
ES586	3	apo	divaricarpa	1			2016-10-27	CA-22	Toiyabe East	38.326	-119.615	9C	Aliu et al. 2010	ah	ah	2	Schranz et al. 2005	ES31
ES596	3	apo	divaricarpa	1			2016-08-05	CA- 25	Blue Lakes road	38.702	-119.927	9C	Aliu et al. 2010	ah	ah	2	Schranz et al. 2005	ES33
ES598	3	apo	divaricarpa	1			2016-08-18	WA-25	Buckskin Ridge	48.622	-120.016	9C	Aliu et al. 2010	ah	ah	2	Schranz et al. 2005	ES34
ES610	3	apo	stricta				2016-09-06	OR-3	Kiger Gorge Lookout Ridge	42.708	-118.579	9C	Aliu et al. 2010	dp	dp	3	Schranz et al. 2005	ES37
ES612	2	sex	stricta				2016-09-07	UT-02	Duck Creek	37.516	-112.704	3C	Aliu et al. 2010	ah	ah	2	Schranz et al. 2005	ES38
ES631	2	sex	stricta	1	1	1	2016-08-19	MT-07	Eagle Mountain	45.533	-113.833	3C	Aliu et al. 2010	as	as	2	Schranz et al. 2005	ES43
ES632	2	sex	stricta				2016-09-10	MT-14	Rock Creek	48.876	-120.737	3C	Aliu et al. 2010	as	as	2	Schranz et al. 2005	ES44
ES643	2	sex	stricta				2016-10-28	MT-50	Tendoy creek	44.563	-112.661	3C	Aliu et al. 2010	av	av	2	Schranz et al. 2005	ES48
ES645	2	sex	stricta				2016-07-18	MT-51	Middle Fork East Creek	44.538	-112.619	3C	Aliu et al. 2010	av	av	2	this study	ES49
ES649	2	apo	stricta	1			2016-08-21	CO-13	Hoosier Ridge-low	39.356	-106.057	5C	Aliu et al. 2010	bf	bf	2	this study	ES50
ES655	2	sex	stricta				2016-09-30	CO-15	Cloudland	39.673	-105.544	3C	Aliu et al. 2010	bf	bf	2	Schranz et al. 2005	ES52
ES659	2	sex	stricta				2016-10-12	CO-16	Ponder Point	39.684	-105.607	3C	Aliu et al. 2010	as	as	2	Schranz et al. 2005	ES53
ES661	2	sex	stricta				2016-08-09	CO-17	Golden Gate B	39.836	-105.413	3C	Aliu et al. 2010	df	df	2	Schranz et al. 2005	ES54
ES672	2	sex	stricta				2016-10-01	CO-22	Sugarloaf Road	40.001	-105.468	3C	Aliu et al. 2010	as	as	2	Schranz et al. 2005	ES58
ES678	2	sex	stricta				2016-11-01	CO-23	Betasso Preserve	40.019	-105.347	3C	Aliu et al. 2010	as	as	2	Schranz et al. 2005	ES59
ES680	2	sex	stricta				2017-01-31	CO-24	Sourdough -south	40.029	-105.525	3C	Aliu et al. 2010	as	as	2	Schranz et al. 2005	ES60
ES685	2	sex	stricta	1	1	1	2016-09-06	CO-25	Sourdough -north	40.080	-105.532	3C	Aliu et al. 2010	as	as	2	Schranz et al. 2005	ES61
ES704	3	apo	divaricarpa	1			2016-06-16	ID-06	Lost Trail Meadow	45.709	-113.990	9C	Aliu et al. 2010	ah	ah	2	Schranz et al. 2005	ES69
ES718	2	sex	stricta	1	1	1	2016-07-18	ID-12	Twin Camp	44.683	-114.576	3C	Aliu et al. 2010	ah	ah	2	Schranz et al. 2005	ES71
ES725	2	sex	stricta				2016-11-02	ID-17	Pasimeroi	44.229	-113.804	3C	Aliu et al. 2010	as	as	2	Schranz et al. 2005	ES73
ES730	2	apo	selbyi	1	1	2	2016-06-12	UT-21	Boechera selbyi	38.283	-111.488	5C	Aliu et al. 2010	do	do	3	Schranz et al. 2005	ES77
ES736	2	apo	williamsii	1	1	2	2016-07-05	WY-5	Boechera williamsii	42.519	-108.767	6C	Aliu et al. 2010	dp	dp	3	this study	ES78
ES753	2	apo	lignifera	1	1	2	2016-06-18	UT-15	Boechera ligniferia	40.964	-111.416	6C	Aliu et al. 2010	u	u	1	Schranz et al. 2005	ES84
ES758	2	apo	microphylla	1	1	2	2016-06-03	UT-16	Boechera microphylla	40.944	-110.163	5C	Aliu et al. 2010	c	c	3	Schranz et al. 2005	ES86
ES760	2	sex	shistacea	1	1	2	2016-10-01	NV-13	Toiyabe	38.952	-117.338	3C	Aliu et al. 2010	s	s	1	Schranz et al. 2005	ES87
ES773	2	sex	crandalli	1	1	2	2016-05-22	CO-03	Wood Gulch -south	38.501	-106.652	3C	Aliu et al. 2010	cl	cl	3	Schranz et al. 2005	ES91
ES776	2	apo	polyantha	1	1	1	2017-01-31	ID-29	Morgan Switchback	44.805	-114.227	6C	Aliu et al. 2010	dn	dn	3	Schranz et al. 2005	ES92
ES791	2	sex	sp.				2016-06-19	ID-101	Trail Creek	45.255	-114.299	3C	Aliu et al. 2010	dl	dl	3	Schranz et al. 2005	ES96
ES805	2	apo	polyantha	1			2016-06-22	MT-33	Ranch Creek:Sliderock	46.814	-113.671	6C	Aliu et al. 2010	ah	ah	2	Schranz et al. 2005	ES99
ES825	2	sex	stricta				2016-08-17	ID-94	Pass Creek South	44.015	-113.417	3C	Aliu et al. 2010	as	as	2	Schranz et al. 2005	ES104
ES830	2	sex	stricta	1	1	1	2016-08-22	ID-70	Parker Meadow	44.538	-114.516	3C	Aliu et al. 2010	ah	ah	2	Schranz et al. 2005	ES105
ES831	2	sex	stricta				2016-08-22	MT-55	Ruby Creek	45.578	-113.818	3C	Aliu et al. 2010	ah	ah	2	Schranz et al. 2005	ES106
ES837	2	sex	stricta				2016-11-22	ID-14	Twin Saddle	44.713	-114.703	3C	Aliu et al. 2010	ah	ah	2	Schranz et al. 2005	ES107
ES839	2	sex	stricta				2016-08-08	ID-67	Burn	44.667	-114.604	3C	Aliu et al. 2010	ah	ah	2	Schranz et al. 2005	ES108
ES841	2	sex	stricta				2016-07-21	ID-68	Spider Meadow	44.628	-114.626	3C	Aliu et al. 2010	ah	ah	2	Schranz et al. 2005	ES109
ES850	2	sex	lasiocarpa	1	1	2	2016-08-22	ID-72	Twin Camp	43.448	-114.901	3C	Aliu et al. 2010	ah	ah	2	Schranz et al. 2005	ES111
ES854	2	sex	stricta				2016-10-18	ID-73	Sleeping Deer	44.632	-114.659	3C	Aliu et al. 2010	ah	ah	2	Schranz et al. 2005	ES112
ES859	2	sex	stricta				2016-07-06	ID-74	Moonrise Rigde	44.585	-114.505	3C	Aliu et al. 2010	ah	ah	2	Schranz et al. 2005	ES113
ES865	2	sex	stricta				2016-08-09	MT-56	Joseph Creek	45.682	-113.884	3C	Aliu et al. 2010	ah	ah	2	Schranz et al. 2005	ES115
ES903	2	sex	polyantha	1	1	1	2016-10-18	ID-022	Haystack Saddle	45.858	-114.837	3C	Mau et al. 2015	ah	ah	2	this study
ES904	3	apo	sp.				2016-07-05	ID-023	Hells HalfAcre	45.688	-114.595	9C	Aliu et al. 2010	ci	ci	3	this study
ES910	2	sex	polyantha	1	1	1	2016-07-20	ID-075	Parker Meadow	44.538	-114.499	3C	Mau et al. 2015	new1	ki	3	this study (new haplotype)
ES913	2	sex	polyantha	1	1	2	2016-08-22	ID-090	Panther Creek	45.306	-114.383	3C	Mau et al. 2015	bu	bu	3	this study
TS105	2	sex	polyantha	1	1	1	2016-10-18	MT-45 Banra	Bandy Ranch, Missoula County, MO	47.189	-113.037	3C	Aliu et al. 2010	bu	bu	3	this study
TS120	2	apo	stricta x retrofracta				2016-09-08	MURA2	Mule Ranch, Beaverhead County, MO	46.076	-113.161	6C	Martin Mau, unpublished	ah	ah	2	this study
TS195	3	apo	polyantha x retrofracta				2016-10-18	MC 5	Highwood Mtns, MT	45.729	-112.428	9C	Aliu et al. 2010	new2	kj	1	this study (new haplotype)
TS218	3	apo	polyantha x retrofracta				2016-07-18	MC 4	Highwood Mtns, MT	45.729	-112.428	9C	Aliu et al. 2010	new3	kk	1	this study (new haplotype)
TS28	2	apo	polyantha x retrofracta				2016-10-20	BC13	Birch Creek, Ravalli Co, MT	46.361	-114.300	6C	Aliu et al. 2010	new4	kl	1	this study (new haplotype)
TS29	2	sex	polyantha	1	1	2	2016-09-06	BHP2	Big Hole Pass, Beaverhead Co	45.247	-113.225	3C	Mau et al. 2015	ci	ci	3	this study
TS290	2	apo	retrofracta	1	1	2	2016-09-07	BS 30 (67)	Sonora Pass, Toiyabe NF, CA	37.355	-119.918	6C	Aliu et al. 2010	ci	ci	3	this study
TS300	2	apo	retrofracta	1	1	1	2016-10-18	BC 12	Birch Creek, Ravalli Co, MT	46.361	-114.300	6C	Aliu et al. 2010	new4	kl	1	this study (new haplotype)
TS67	2	apo	retrofracta	1	1	1	2016-11-04	MT2 Slide Rock	Ranch Creek, Granit Co, MT	46.672	-111.689	6C	Aliu et al. 2010	ci	ci	3	this study
ES744*	2	sex	fendleri	1	excluded*		2016-06-03	NM-06	Cooney Campground	31.994	-108.106	3C	Aliu et al. 2010		dr	3	Schranz et al. 2005	ES81
TS78*	2	apo	retrofracta	1	excluded*		2016-07-18	MT14 Slide Rock	Ranch Creek, Granit Co, MT	46.672	-111.689	6C	Aliu et al. 2010		NA	NA	NA
*Accessions excluded from analyses because the assignment of reproductive mode based on this experiment differed from previous assignment (See Methods: Flow cytometric seed screen)
